# Supplementary material for: Genome-Wide Identification and Expression Analysis of the Ammonium Transporter Family Genes in Soybean
Source: Int J Mol Sci. 2023 Feb 16;24(4):3991. doi: 10.3390/ijms24043991 (PMC9960152; doi:10.3390/ijms24043991)
Supplement: Supplementary file 1 [file ijms-24-03991-s001.zip]

Archive with 6 entries (6 files):
- ijms-2192086-Supplementary Figure.pdf
- Supplementary  Data1.pdf
- Supplementary  Data2.pdf
- Supplementary  Data3.pdf
- Supplementary  Data4.pdf
- Supplementary table.xlsx
