# Supplementary material for: Genome-Wide Identification and Expression Analysis of the Ammonium Transporter Family Genes in Soybean
Source: Int J Mol Sci. 2023 Feb 16;24(4):3991. doi: 10.3390/ijms24043991 (PMC9960152; doi:10.3390/ijms24043991)
Supplement: Supplementary file 1 [file ijms-24-03991-s001.zip › Supplementary table.xlsx]

## Sheet: Table S1
Table S1. The sequence analysis and identification of the GmAMT family proteins.
number	gene ID	Gene name	CDS length (bp)	Amino acid length (aa)	PI	NW(KDa)	Subcellular Localization
1	Glyma.20G082450	GmAMT1.1	1503	500	6.85	53.391	chlo: 6, E.R.: 4, plas: 3
2	Glyma.10G132300	GmAMT1.2	1503	500	6.85	53.364	cyto: 3, plas: 3, E.R.: 2.5, E.R._vacu: 2.5, chlo: 2, vacu: 1.5, nucl: 1
3	Glyma.10G167800	GmAMT1.3	1518	505	7.09	53.606	plas: 4, cyto: 3, chlo: 2, E.R.: 2, nucl: 1, mito: 1
4	Glyma.10G168100	GmAMT1.4	1518	505	8.05	53.827	plas: 4, cyto: 3, chlo: 2, E.R.: 2, nucl: 1, mito: 1
5	Glyma.10G168200	GmAMT1.5	1578	525	6.5	56.108	plas: 5, cyto: 3, chlo: 2, vacu: 2, E.R.: 2
6	Glyma.20G221401	GmAMT1.6	657	218	9.61	23.315	chlo: 11.5, chlo_mito: 7, mito: 1.5
7	Glyma.07G153800	GmAMT2.1	1461	486	7.11	52.414	plas: 12, cyto: 2
8	Glyma.18G204800	GmAMT2.2	1461	486	8.18	52.405	plas: 8, chlo: 2, pero: 2, cyto: 1
9	Glyma.01G123400	GmAMT2.3	1467	488	8.77	52.515	plas: 11.5, cyto_plas: 6.5, E.R.: 1
10	Glyma.05G196500	GmAMT3.1	1461	486	7.62	52.277	plas: 8, chlo: 3, cyto: 2
11	Glyma.09G281600	GmAMT4.1	795	264	5.94	28.365	vacu: 4.5, plas: 4, E.R._vacu: 4, E.R.: 2.5, cyto: 2
12	Glyma.20G004100	GmAMT4.2	915	304	7.71	33.77	plas: 10.5, golg_plas: 7, golg: 2.5
13	Glyma.19G244400	GmAMT4.3	1440	479	6.7	52.039	plas: 12, chlo: 1
14	Glyma.02G043700	GmAMT4.4	1356	451	6.25	49.455	plas: 8, chlo: 3, E.R.: 2
15	Glyma.02G143600	GmAMT4.5	1431	476	5.91	52.205	cyto: 6, plas: 5, chlo: 1, vacu: 1
16	Glyma.10G030800	GmAMT4.6	771	256	4.86	27.42	cyto: 9, vacu: 3.5, E.R._vacu: 3

## Sheet: Table S2
Table S2. Ka/Ks ration of GmAMTs.
Gene Name	Gene Name	Ks	Ka	Ka/Ks
GmAMT4.2	GmAMT1.1	1.676	2.0186	1.20442
GmAMT4.2	GmAMT1.6	n.a.	1.8961	NA
GmAMT4.2	GmAMT4.4	n.a.	0.9034	NA
GmAMT4.2	GmAMT4.5	n.a.	1.0933	NA
GmAMT4.2	GmAMT1.2	n.a.	2.0186	NA
GmAMT4.2	GmAMT1.5	2.0888	1.8805	0.900278
GmAMT4.2	GmAMT1.3	2.0888	1.8805	0.900278
GmAMT4.2	GmAMT1.4	2.0888	1.8805	0.900278
GmAMT4.2	GmAMT4.6	n.a.	1.0369	NA
GmAMT4.2	GmAMT2.3	n.a.	1.5389	NA
GmAMT4.2	GmAMT2.1	n.a.	1.4967	NA
GmAMT4.2	GmAMT4.1	n.a.	1.0797	NA
GmAMT4.2	GmAMT3.1	n.a.	1.1219	NA
GmAMT4.2	GmAMT4.3	n.a.	1.0245	NA
GmAMT4.2	GmAMT2.2	n.a.	1.4967	NA
GmAMT1.1	GmAMT1.6	0.9074	0.0347	0.0382411
GmAMT1.1	GmAMT4.4	n.a.	0.7257	NA
GmAMT1.1	GmAMT4.5	2.7082	0.6758	0.249538
GmAMT1.1	GmAMT1.2	0.2578	0	0
GmAMT1.1	GmAMT1.5	0.993	0	0
GmAMT1.1	GmAMT1.3	0.993	0	0
GmAMT1.1	GmAMT1.4	0.993	0	0
GmAMT1.1	GmAMT4.6	2.3385	0.9887	0.422792
GmAMT1.1	GmAMT2.3	n.a.	0.5668	NA
GmAMT1.1	GmAMT2.1	n.a.	0.555	NA
GmAMT1.1	GmAMT4.1	n.a.	0.8115	NA
GmAMT1.1	GmAMT3.1	n.a.	0.7277	NA
GmAMT1.1	GmAMT4.3	n.a.	0.7405	NA
GmAMT1.1	GmAMT2.2	n.a.	0.555	NA
GmAMT1.6	GmAMT4.4	n.a.	0.5644	NA
GmAMT1.6	GmAMT4.5	n.a.	0.5465	NA
GmAMT1.6	GmAMT1.2	3.0323	0.0347	0.0114435
GmAMT1.6	GmAMT1.5	0.4148	0.0346	0.0834137
GmAMT1.6	GmAMT1.3	0.4148	0.0346	0.0834137
GmAMT1.6	GmAMT1.4	0.4148	0.0346	0.0834137
GmAMT1.6	GmAMT4.6	n.a.	0.8029	NA
GmAMT1.6	GmAMT2.3	n.a.	0.5177	NA
GmAMT1.6	GmAMT2.1	2.7347	0.5177	0.189308
GmAMT1.6	GmAMT4.1	1.703	0.6345	0.372578
GmAMT1.6	GmAMT3.1	n.a.	0.6841	NA
GmAMT1.6	GmAMT4.3	n.a.	0.6141	NA
GmAMT1.6	GmAMT2.2	2.7347	0.5177	0.189308
GmAMT4.4	GmAMT4.5	0.9396	0.0706	0.0751384
GmAMT4.4	GmAMT1.2	n.a.	0.7111	NA
GmAMT4.4	GmAMT1.5	n.a.	0.7006	NA
GmAMT4.4	GmAMT1.3	n.a.	0.7006	NA
GmAMT4.4	GmAMT1.4	n.a.	0.7006	NA
GmAMT4.4	GmAMT4.6	0.7489	0.2609	0.348378
GmAMT4.4	GmAMT2.3	0.4197	0.1086	0.258756
GmAMT4.4	GmAMT2.1	0.9396	0.1086	0.115581
GmAMT4.4	GmAMT4.1	1.5461	0.0702	0.0454046
GmAMT4.4	GmAMT3.1	1.0998	0.1061	0.0964721
GmAMT4.4	GmAMT4.3	1.1553	0.0894	0.0773825
GmAMT4.4	GmAMT2.2	0.9396	0.1086	0.115581
GmAMT4.5	GmAMT1.2	n.a.	0.6621	NA
GmAMT4.5	GmAMT1.5	n.a.	0.6591	NA
GmAMT4.5	GmAMT1.3	n.a.	0.6591	NA
GmAMT4.5	GmAMT1.4	n.a.	0.6591	NA
GmAMT4.5	GmAMT4.6	0	0.1921	NA
GmAMT4.5	GmAMT2.3	1.4594	0.1086	0.0744141
GmAMT4.5	GmAMT2.1	0.9396	0.1086	0.115581
GmAMT4.5	GmAMT4.1	1.5461	0.0343	0.0221849
GmAMT4.5	GmAMT3.1	1.9237	0.069	0.0358684
GmAMT4.5	GmAMT4.3	0.2524	0.1086	0.430269
GmAMT4.5	GmAMT2.2	0.9396	0.1086	0.115581
GmAMT1.2	GmAMT1.5	n.a.	0	NA
GmAMT1.2	GmAMT1.3	n.a.	0	NA
GmAMT1.2	GmAMT1.4	n.a.	0	NA
GmAMT1.2	GmAMT4.6	n.a.	0.9679	NA
GmAMT1.2	GmAMT2.3	n.a.	0.555	NA
GmAMT1.2	GmAMT2.1	n.a.	0.555	NA
GmAMT1.2	GmAMT4.1	n.a.	0.7953	NA
GmAMT1.2	GmAMT3.1	n.a.	0.7423	NA
GmAMT1.2	GmAMT4.3	n.a.	0.7257	NA
GmAMT1.2	GmAMT2.2	n.a.	0.555	NA
GmAMT1.5	GmAMT1.3	0	0	NA
GmAMT1.5	GmAMT1.4	0	0	NA
GmAMT1.5	GmAMT4.6	3.3231	0.9624	0.289609
GmAMT1.5	GmAMT2.3	n.a.	0.6009	NA
GmAMT1.5	GmAMT2.1	3.8295	0.5886	0.153702
GmAMT1.5	GmAMT4.1	n.a.	0.824	NA
GmAMT1.5	GmAMT3.1	3.7728	0.6825	0.1809
GmAMT1.5	GmAMT4.3	n.a.	0.737	NA
GmAMT1.5	GmAMT2.2	3.8295	0.5886	0.153702
GmAMT1.3	GmAMT1.4	0	0	NA
GmAMT1.3	GmAMT4.6	3.3231	0.9624	0.289609
GmAMT1.3	GmAMT2.3	n.a.	0.6009	NA
GmAMT1.3	GmAMT2.1	3.8295	0.5886	0.153702
GmAMT1.3	GmAMT4.1	n.a.	0.824	NA
GmAMT1.3	GmAMT3.1	3.7728	0.6825	0.1809
GmAMT1.3	GmAMT4.3	n.a.	0.737	NA
GmAMT1.3	GmAMT2.2	3.8295	0.5886	0.153702
GmAMT1.4	GmAMT4.6	3.3231	0.9624	0.289609
GmAMT1.4	GmAMT2.3	n.a.	0.6009	NA
GmAMT1.4	GmAMT2.1	3.8295	0.5886	0.153702
GmAMT1.4	GmAMT4.1	n.a.	0.824	NA
GmAMT1.4	GmAMT3.1	3.7728	0.6825	0.1809
GmAMT1.4	GmAMT4.3	n.a.	0.737	NA
GmAMT1.4	GmAMT2.2	3.8295	0.5886	0.153702
GmAMT4.6	GmAMT2.3	1.2339	0.35	0.283653
GmAMT4.6	GmAMT2.1	0.824	0.35	0.424757
GmAMT4.6	GmAMT4.1	1.1553	0.213	0.184368
GmAMT4.6	GmAMT3.1	1.3298	0.254	0.191006
GmAMT4.6	GmAMT4.3	0.2471	0.2373	0.96034
GmAMT4.6	GmAMT2.2	0.824	0.35	0.424757
GmAMT2.3	GmAMT2.1	0.2524	0	0
GmAMT2.3	GmAMT4.1	0.7972	0.1276	0.16006
GmAMT2.3	GmAMT3.1	n.a.	0.1253	NA
GmAMT2.3	GmAMT4.3	1.6752	0.1801	0.10751
GmAMT2.3	GmAMT2.2	0.2524	0	0
GmAMT2.1	GmAMT4.1	0.7972	0.1276	0.16006
GmAMT2.1	GmAMT3.1	1.4039	0.1253	0.0892514
GmAMT2.1	GmAMT4.3	1.0397	0.1801	0.173223
GmAMT2.1	GmAMT2.2	0	0	NA
GmAMT4.1	GmAMT3.1	n.a.	0.0868	NA
GmAMT4.1	GmAMT4.3	2.1815	0.0889	0.0407518
GmAMT4.1	GmAMT2.2	0.7972	0.1276	0.16006
GmAMT3.1	GmAMT4.3	0.9493	0.1585	0.166965
GmAMT3.1	GmAMT2.2	1.4039	0.1253	0.0892514
GmAMT4.3	GmAMT2.2	1.0397	0.1801	0.173223

## Sheet: Table S3
Table S3. The cis-element analysis of GmAMT promoters.
gene ID	Plant hormones					Plant development					Environmental stress						MYB	others
	ABA	GA	Aux	MeJA	SA	circadian control	zein metabolism regulation	sequence conserved in alpha-amylase promoters	related to meristem expression	involved in endosperm expression	Light	defense and stress	anaerobic induction	anoxic specific inducibility	drought-inducibility	low-temperature responsiveness	MYBHv1 binding site	60K protein binding site	AT-rich DNA binding protein (ATBP-1)	involved in cell cycle regulation	part of a conserved DNA module array (CMA3)	element for maximal elicitor-mediated activation (2copies)
GmAMT1.1	1	1	2	2	2	1					9		1		1
GmAMT1.2					1						5	1	4					1	1
GmAMT1.3	1	1		2		1			1		10		1
GmAMT1.4	2			2		1			1		15	1	1
GmAMT1.5	1			2		1			1		13		2				1		1
GmAMT1.6	2		1	2	2		1				18		2
GmAMT2.1	4	1	2		1		1		1	1	12	1	3					1
GmAMT2.2	3		1		1	1		1		1(nagetive)	18	1	1
GmAMT2.3		1			2	1				1(nagetive)	7	1	3			1	1
GmAMT3.1	1	1	1			2	1		1		17		2					1	1	1
GmAMT4.1	1	1									12	1	2		1		1
GmAMT4.2			1	2							14	1	8		1
GmAMT4.3	2	1	2	3							13		1		1	1
GmAMT4.4	2			2	1		1		1		22		5	1		1	1
GmAMT4.5	2	5	1	2	1		1				11	1	3								2
GmAMT4.6	4	1		4					1		14		1		2							1

## Sheet: Table S4
Table S4. RT-qPCR primer list.
gene name	Forward primer ( 5'-3')	Reverse primer ( 5'-3')
GmAMT1.1	GGAGTATGTGAGCCAGGTTTAT	CACTCACCCACCCAACAATA
GmAMT1.2	TCATCTACTCCTCCTTCCTCAC	GGAACCGGCGAAGTCTATTAC
GmAMT1.3	CTTCTTCGGCCTACGAGATTAC	AGATAAGGTAAGCCACGAACTG
GmAMT1.4	ATTCCATTTCTAGAAAGCTCAACGT	GAATTTTCGTAGGCCGAAGAAGT
GmAMT1.5	TCCATTTCTAGAAAGCTCGTCGA	GAGATGGTGATTCCTGCGTC
GmAMT1.6	TCAACCCTGGTTCGTTTATCAC	TCCAATGGCCCACCAATAAC
GmAMT2.1	ATCATGGGCTGCTATAGTGATG	CAAGGGTGTCATCTACCTTCTG
GmAMT2.2	CACCACCATCATTCTCCTTGT	CCATGCCTAGTTGGGTCATATT
GmAMT2.3	CCCGAAAGCACGCACTATTA	CGATCCCGCCAACAAGATAA
GmAMT3.1	GGCATACTCACTGGCCTATTT	GAACAAAGCTCCCACGATTTG
GmAMT4.1	AATTTTTGTTCCGTTGAGAATGTCT	TTGGGGCCACCAGCTTC
GmAMT4.2	ATTACCCTCAAACCTAGCGGT	CCTTCTTGAAAAGATATGCATGC
GmAMT4.3	AAACTGTGCCGTCTCTTCTAC	CCAACTTGGATGGCCATTTG
GmAMT4.4	GATGGGTTGGACAGGTTTCA	AGCGTAAGCCAAACGAGTAG
GmAMT4.5	GCACAAAGAAAGTAAGCTCCTCAAAC	CAAGACCCGTATAATGTAGGGAATCT
GmAMT4.6	CAATGATGGTCCTGCACAAAG	AGGTTAGGGTCAGCAAAG
GmELF1B	GTTGAAAAGCCAGGGGACA	TCTTACCCCTTGAGCGTGG
GmABI5b	GGAGGCAGAGAAGGATGATAAAG	CTGAAGTTCTTGGTTCTCCTCTT
GmNINaCDS	TGGCGCACCATGCTAACAT	GGGTGTCATGGCAATCCTTT
GmNINaUTR	CGCCAGTAATGTCAACAATC	GCGATGGAGTAATAGAGAGACC
